# Supplementary material for: Optimizing 5’UTRs for mRNA-delivered gene editing using deep learning
Source: Nat Commun. 2024 Jun 20;15:5284. doi: 10.1038/s41467-024-49508-2 (PMC11189900; doi:10.1038/s41467-024-49508-2)
Supplement: Supplementary file 4 — Supplementary Data 1 [file 41467_2024_49508_MOESM4_ESM.xlsx]

## Sheet: 5'UTR sequences
Sequence ID	5'UTR	Measured MRL	Predicted MRL	Description
1	ACATCGTAGAGAGTCGTACTTAAGGGATGCCACCGTTTAAAGGATATCTCGGTATGGCCTGGGTAAGCTTCC	2.14201	1.86999	N50, MPRA, varying MRL
2	ACATCGTAGAGAGTCGTACTTAACTCTAGAGTCAGGCATTCTGTGAAATGGACATGGGCGAAGTAGGACCTA	3.49744	3.50065	N50, MPRA, varying MRL
3	ACATCGTAGAGAGTCGTACTTACAGCTCCTGCCAACGCAGAAGGCACCTATGCACTCTCGGACCGCGTCTCC	5.00083	5.00247	N50, MPRA, varying MRL
4	ACATCGTAGAGAGTCGTACTTACCGGCAAGGGGTCCGGGGGTCTCCAACGCAGGAGCACACCGCAAGCTTAG	6.4955	6.49648	N50, MPRA, varying MRL
5	ACATCGTAGAGAGTCGTACTTACAAGAGTGCAAGACACGCTCAGAAGTTAACAAAGACTTAGCGACACCGTC	10.3605	7.82314	N50, MPRA, high MRL
6	ACATCGTAGAGAGTCGTACTTACGAGCCGGAAACGGTACTCTAATTGGCATACACACCTAGCGCAAACAATC	9.30928	7.73945	N50, MPRA, high MRL
7	ACATCGTAGAGAGTCGTACTTAACGCAAACTTTGTCGTGCCTTAGGTAGAGGGTGACTACTTGCGGATCAAG	9.22564	7.64458	N50, MPRA, high MRL
8	ACATCGTAGAGAGTCGTACTTACCCACGGTGATAGTGCGAGTAGACAGAGGGACTTTTAGGCACATTGGGAT	8.99674	7.93928	N50, MPRA, high MRL
9	AATACAGAGTAAACCCAATCCTGAG	7.859	6.57081	N25, MPRA, high MRL
10	CAACACTGGAAACCCGATCCCGAAG	7.53282	6.52042	N25, MPRA, high MRL
11	AGTAGCTGTCAGAAGGCTATATACC	7.47163	6.50166	N25, MPRA, high MRL
12	TAATACACTCATAGTCATAATTAAT	7.43512	6.81824	N25, MPRA, high MRL
13	ACATCGTAGAGAGTCGTACTTACCGGATATCCGGATTTAATAGATAGAAGATATAATAAGATAATTATTGCT		8.29675	N50, SeqProp
14	ACATCGTAGAGAGTCGTACTTACCGTAATCCGTTTTATAGTGAGAGAGTAGTAATTTAAGTAGAGAATCGTT		8.12944	N50, SeqProp
15	ACATCGTAGAGAGTCGTACTTAACAGAGAGTTTTCTATAACGTAAATCCGTAGCTAAGTAAGTAGAAGAGTT		7.93595	N50, SeqProp
16	ACATCGTAGAGAGTCGTACTTACCCGTAACTTAATAATATCCGAGATTAGTAGCTAATTTAGCGAGTAGGAA		7.91067	N50, SeqProp
17	ACATCGTAGAGAGTCGTACTTACCCAGAGAATATAAATCATAGTATAGTAATCCAAGAGAGTAGAAGATATT		7.85808	N50, SeqProp+VAE
18	ACATCGTAGAGAGTCGTACTTAGAGAGAGAGTTTATACCACAGAGTAACTTAACCCAATAATAACTAGAGTA		7.97784	N50, SeqProp+VAE
19	ACATCGTAGAGAGTCGTACTTACCCGGATAAAAAAACCCTGAGTGTAATCTAAGAGAATCGTAGAAAGAGTA		7.84908	N50, SeqProp+VAE
20	ACATCGTAGAGAGTCGTACTTACCCGTAGCGTAAAAAACAATTAGTAGAGAGAAATTATTGAGCGTAAAGTA		7.92646	N50, SeqProp+VAE
21	TTACGAGTAGAGAAGACCTTCTGAA		7.24189	N25, SeqProp
22	TTTGACCTTTCCTACTGATAGAGAA		7.16906	N25, SeqProp
23	CAAACTCTCTGAGGAGAGGTTTAAA		7.26869	N25, SeqProp
24	TTTCCGTCTACTCGAGAGAGGAAAA		7.17439	N25, SeqProp
25	TTCGAGCGACCTGAATTAGAGGACA		7.08683	N25, SeqProp
26	TTTACCGGAATCCGAATTTGCGAAA		7.19354	N25, SeqProp+VAE
27	TTCCGACCTTCCGAGGAGTTTAAGA		7.1808	N25, SeqProp+VAE
28	ACATCGTAGAGAGTCGTACTTATCGGAGAGAGAGAGAGAGAGAGAGAGAGATAAGTTCCTAACTGATTCTAA		9.75778	N50, DEN
29	ACATCGTAGAGAGTCGTACTTAGTCCCTGAACGTTTTCGGGGAGCGCACTAATCGTTTCTCACTGATCCTAA		9.3439	N50, DEN
30	ACATCGTAGAGAGTCGTACTTAAAGGAGAGAGAGAGAGAATCGGAGAGCACTAATCGTTCCACTAACTGATC		9.21413	N50, DEN
31	ACATCGTAGAGAGTCGTACTTATCTAGTTCTAGTAGATAAGTTCCACTAGAACCCTAACTGACTAGCACACA		9.16739	N50, DEN
32	ACATCGTAGAGAGTCGTACTTAAAGTCCCTAATCGTTCCTAATCGGGGAGAGAGATAAGTTTCTGATTCTAA		9.14659	N50, DEN
33	ACATCGTAGAGAGTCGTACTTAGTTTTCTGGAGAAAGAGTCTAGAGCTAGCAGAGAGACCTTAAACCCTAAA		8.77723	N50, DEN+VAE
34	ACATCGTAGAGAGTCGTACTTAGAGAGTTTTTATTCTTAAGTTTCGAAGTGAGAATCTCTAGAATTATCATA		8.63653	N50, DEN+VAE
35	ACATCGTAGAGAGTCGTACTTACATCCCGGTCGCCATGGCTGGGTGTCCCCATCCGCGTCCCCAACAATGGC		1.99453	N50, DEN, varying MRL
36	ACATCGTAGAGAGTCGTACTTACATCAAGGCGTGTCCCCATTAGGGCAGGTGTCCCCATCAATGCTGGGTAT		3.49911	N50, DEN, varying MRL
37	ACATCGTAGAGAGTCGTACTTACATCAAGGTGTCTCCATCAAGGATAGGCCTGGCTCATCAAGGCTCGGTGT		5.01199	N50, DEN, varying MRL
38	ACATCGTAGAGAGTCGTACTTAGTACGGCAGTACGGTGTCACCATTACGTGCTAGGTGTCACCATTTAGTAT		6.50087	N50, DEN, varying MRL
39	TTCGCGATCCGAGGGAGAAGTTGAG		7.58412	N25, DEN
40	CGATTGAGGAGAGACGAACTGAACA		7.251	N25, DEN
41	TAACTCTCTGACGAGGAGAGTTGAA		7.20563	N25, DEN
42	TTCACGAGTGAGGTAATAACCTGAA		7.18953	N25, DEN
43	TTACTGACTGCGAGACGAGAGTACA		7.17334	N25, DEN
44	TTCGCGAGAGAGGGAATTATACGTT		7.32936	N25, DEN+VAE
45	TTCACGCGAGAGGACTGCGAGGACA		7.29157	N25, DEN+VAE
46	GCTGGATCCCGCAGCCGCGGCTCTTCCCGACGCGTTCCGCCTTCCCCAGCTGTGCACTCTCCATCCAGCTGTGCGCTCTCGTCGGGAGTCCCAGCCGCCACC			VAT1
47	AGACCCGCCGGGCTCCCGCCGCGCGCGCTGTCCCTGGAGCTCGGGGACGCGGCCCGGAGCCGGGAAGGCCACC			LAMA5
48	GCCACC			Strong Kozak

## Sheet: HepG2
Sequence ID	Sequence prefix	Indel %	Replicate	mRNA pmol	megaTAL	Flagged
1	GGGGGG	0.0054	1	2	TGFBR2
2	GGGGGG	0.0313	1	2	TGFBR2
3	GGGGGG	0.1073	1	2	TGFBR2
4	GGGGGG	0.1529	1	2	TGFBR2
5	GGGGGG	0.13	1	2	TGFBR2
6	GGGGGG	0.1794	1	2	TGFBR2
7	GGGGGG	0.2683	1	2	TGFBR2
8	GGGGGG	0.1656	1	2	TGFBR2
9	GGGGGG	0.1523	1	2	TGFBR2
10	GGGGGG	0.1339	1	2	TGFBR2
11	GGGGGG	0.1998	1	2	TGFBR2
12	GGGGGG	0.0117	1	2	TGFBR2
13	GGGGGG	0.2209	1	2	TGFBR2
14	GGGGGG	0.104	1	2	TGFBR2
15	GGGGGG	0.1253	1	2	TGFBR2
16	GGGGGG	0.0901	1	2	TGFBR2
17	GGGGGG	0.1052	1	2	TGFBR2
18	GGGGGG	0.1357	1	2	TGFBR2
19	GGGGGG	0.0376	1	2	TGFBR2
20	GGGGGG	0.0706	1	2	TGFBR2
21	GGGGGG	0.1688	1	2	TGFBR2
22	GGGGGG	0.2011	1	2	TGFBR2
23	GGGGGG	0.2578	1	2	TGFBR2
24	GGGGGG	0.2172	1	2	TGFBR2
25	GGGGGG	0.1951	1	2	TGFBR2
26	GGGGGG	0.1641	1	2	TGFBR2
27	GGGGGG	0.1796	1	2	TGFBR2
28	GGGGGG	0.0187	1	2	TGFBR2
29	GGGGGG	0.1402	1	2	TGFBR2
30	GGGGGG	0.1706	1	2	TGFBR2
31	GGGGGG	0.1081	1	2	TGFBR2
32	GGGGGG	0.1917	1	2	TGFBR2
33	GGGGGG	0.1647	1	2	TGFBR2
34	GGGGGG	0.2208	1	2	TGFBR2
35	GGGGGG	0.0061	1	2	TGFBR2
36	GGGGGG	0.0298	1	2	TGFBR2
37	GGGGGG	0.1069	1	2	TGFBR2
38	GGGGGG	0.0221	1	2	TGFBR2
39	GGGGGG	0.1443	1	2	TGFBR2
40	GGGGGG	0.1596	1	2	TGFBR2
41	GGGGGG	0.2592	1	2	TGFBR2
42	GGGGGG	0.2044	1	2	TGFBR2
43	GGGGGG	0.1419	1	2	TGFBR2
44	GGGGGG	0.3433	1	2	TGFBR2
45	GGGGGG	0.1063	1	2	TGFBR2
46	GGG	0.1326	1	2	TGFBR2
47	GGG	0.1152	1	2	TGFBR2
48	GGG	0.131	1	2	TGFBR2
1	GGGGGG	0.0111	2	2	TGFBR2
2	GGGGGG	0.0523	2	2	TGFBR2
3	GGGGGG	0.0813	2	2	TGFBR2
4	GGGGGG	0.1579	2	2	TGFBR2
5	GGGGGG	0.1033	2	2	TGFBR2
6	GGGGGG	0.1162	2	2	TGFBR2
7	GGGGGG	0.2133	2	2	TGFBR2
8	GGGGGG	0.1352	2	2	TGFBR2
9	GGGGGG	0.1752	2	2	TGFBR2
10	GGGGGG	0.1544	2	2	TGFBR2
11	GGGGGG	0.176	2	2	TGFBR2
12	GGGGGG	0.0959	2	2	TGFBR2
13	GGGGGG	0.1625	2	2	TGFBR2
14	GGGGGG	0.1793	2	2	TGFBR2
15	GGGGGG	0.1228	2	2	TGFBR2
16	GGGGGG	0.0744	2	2	TGFBR2
17	GGGGGG	0.1606	2	2	TGFBR2
18	GGGGGG	0.1366	2	2	TGFBR2
19	GGGGGG	0.0845	2	2	TGFBR2
20	GGGGGG	0.0673	2	2	TGFBR2
21	GGGGGG	0.1393	2	2	TGFBR2
22	GGGGGG	0.1794	2	2	TGFBR2
23	GGGGGG	0.1329	2	2	TGFBR2
24	GGGGGG	0.2028	2	2	TGFBR2
25	GGGGGG	0.1837	2	2	TGFBR2
26	GGGGGG	0.1412	2	2	TGFBR2
27	GGGGGG	0.1905	2	2	TGFBR2
28	GGGGGG	0.1381	2	2	TGFBR2
29	GGGGGG	0.1683	2	2	TGFBR2
30	GGGGGG	0.2101	2	2	TGFBR2
31	GGGGGG	0.1618	2	2	TGFBR2
32	GGGGGG	0.1926	2	2	TGFBR2
33	GGGGGG	0.1568	2	2	TGFBR2
34	GGGGGG	0.1626	2	2	TGFBR2
35	GGGGGG	0.0038	2	2	TGFBR2
36	GGGGGG	0.0559	2	2	TGFBR2
37	GGGGGG	0.0993	2	2	TGFBR2
38	GGGGGG	0.0768	2	2	TGFBR2
39	GGGGGG	0.1929	2	2	TGFBR2
40	GGGGGG	0.1974	2	2	TGFBR2
41	GGGGGG	0.1235	2	2	TGFBR2
42	GGGGGG	0.1641	2	2	TGFBR2
43	GGGGGG	0.1244	2	2	TGFBR2
44	GGGGGG	0.1558	2	2	TGFBR2
45	GGGGGG	0.1865	2	2	TGFBR2
46	GGG	0.1263	2	2	TGFBR2
47	GGG	0.1835	2	2	TGFBR2
48	GGG	0.2101	2	2	TGFBR2
1	GGGGGG	0.0093	1	1	TGFBR2
2	GGGGGG	0.0482	1	1	TGFBR2
3	GGGGGG	0.0364	1	1	TGFBR2
4	GGGGGG	0.1598	1	1	TGFBR2
5	GGGGGG	0.1462	1	1	TGFBR2
6	GGGGGG	0.0993	1	1	TGFBR2
7	GGGGGG	0.1776	1	1	TGFBR2
8	GGGGGG	0.0982	1	1	TGFBR2
9	GGGGGG	0.1444	1	1	TGFBR2
10	GGGGGG	0.3626	1	1	TGFBR2
11	GGGGGG	0.1599	1	1	TGFBR2
12	GGGGGG	0.0859	1	1	TGFBR2
13	GGGGGG	0.0903	1	1	TGFBR2
14	GGGGGG	0.0606	1	1	TGFBR2
15	GGGGGG	0.1062	1	1	TGFBR2
16	GGGGGG	0.0472	1	1	TGFBR2
17	GGGGGG	0.1106	1	1	TGFBR2
18	GGGGGG	0.1861	1	1	TGFBR2
19	GGGGGG	0.1357	1	1	TGFBR2
20	GGGGGG	0.0518	1	1	TGFBR2
21	GGGGGG	0.1403	1	1	TGFBR2
22	GGGGGG	0.1494	1	1	TGFBR2
23	GGGGGG	0.125	1	1	TGFBR2
24	GGGGGG	0.1173	1	1	TGFBR2
25	GGGGGG	0.1675	1	1	TGFBR2
26	GGGGGG	0.1174	1	1	TGFBR2
27	GGGGGG	0.1259	1	1	TGFBR2
28	GGGGGG	0.1121	1	1	TGFBR2
29	GGGGGG	0.0946	1	1	TGFBR2
30	GGGGGG	0.1187	1	1	TGFBR2
31	GGGGGG	0.136	1	1	TGFBR2
32	GGGGGG	0.0933	1	1	TGFBR2
33	GGGGGG	0.1347	1	1	TGFBR2
34	GGGGGG	0.1636	1	1	TGFBR2
35	GGGGGG	0.0015	1	1	TGFBR2
36	GGGGGG	0.0496	1	1	TGFBR2
37	GGGGGG	0.0411	1	1	TGFBR2
38	GGGGGG	0.058	1	1	TGFBR2
39	GGGGGG	0.0989	1	1	TGFBR2
40	GGGGGG	0.0821	1	1	TGFBR2
41	GGGGGG	0.0015	1	1	TGFBR2
42	GGGGGG	0.1439	1	1	TGFBR2
43	GGGGGG	0.1236	1	1	TGFBR2
44	GGGGGG	0.1638	1	1	TGFBR2
45	GGGGGG	0.062	1	1	TGFBR2
46	GGG	0.1392	1	1	TGFBR2
47	GGG	0.0761	1	1	TGFBR2
48	GGG	0.0635	1	1	TGFBR2
1	GGGGGG	0.0194	2	1	TGFBR2
2	GGGGGG	0.036	2	1	TGFBR2
3	GGGGGG	0.0695	2	1	TGFBR2
4	GGGGGG	0.1098	2	1	TGFBR2
5	GGGGGG	0.0962	2	1	TGFBR2
6	GGGGGG	0.1312	2	1	TGFBR2
7	GGGGGG	0.202	2	1	TGFBR2
8	GGGGGG	0.1062	2	1	TGFBR2
9	GGGGGG	0.0991	2	1	TGFBR2
10	GGGGGG	0.1461	2	1	TGFBR2
11	GGGGGG	0.0963	2	1	TGFBR2
12	GGGGGG	0.0717	2	1	TGFBR2
13	GGGGGG	0.1105	2	1	TGFBR2
14	GGGGGG	0.0734	2	1	TGFBR2
15	GGGGGG	0.131	2	1	TGFBR2
16	GGGGGG	0.0482	2	1	TGFBR2
17	GGGGGG	0.0699	2	1	TGFBR2
18	GGGGGG	0.1179	2	1	TGFBR2
19	GGGGGG	0.0679	2	1	TGFBR2
20	GGGGGG	0.0483	2	1	TGFBR2
21	GGGGGG	0.1457	2	1	TGFBR2
22	GGGGGG	0.1826	2	1	TGFBR2
23	GGGGGG	0.1245	2	1	TGFBR2
24	GGGGGG	0.1248	2	1	TGFBR2
25	GGGGGG	0.2013	2	1	TGFBR2
26	GGGGGG	0.0911	2	1	TGFBR2
27	GGGGGG	0.1083	2	1	TGFBR2
28	GGGGGG	0.1039	2	1	TGFBR2
29	GGGGGG	0.1173	2	1	TGFBR2
30	GGGGGG	0.1308	2	1	TGFBR2
31	GGGGGG	0.1235	2	1	TGFBR2
32	GGGGGG	0.1072	2	1	TGFBR2
33	GGGGGG	0.1628	2	1	TGFBR2
34	GGGGGG	0.1286	2	1	TGFBR2
35	GGGGGG	0.0065	2	1	TGFBR2
36	GGGGGG	0.0432	2	1	TGFBR2
37	GGGGGG	0.0663	2	1	TGFBR2
38	GGGGGG	0.0844	2	1	TGFBR2
39	GGGGGG	0.1805	2	1	TGFBR2
40	GGGGGG	0.0688	2	1	TGFBR2
41	GGGGGG	0.1487	2	1	TGFBR2
42	GGGGGG	0.1267	2	1	TGFBR2
43	GGGGGG	0.0824	2	1	TGFBR2
44	GGGGGG	0.1083	2	1	TGFBR2
45	GGGGGG	0.1262	2	1	TGFBR2
46	GGG	0.1392	2	1	TGFBR2
47	GGG	0.0984	2	1	TGFBR2
48	GGG	0.097	2	1	TGFBR2
1	GGGGGG	0.0037	1	0.5	TGFBR2
2	GGGGGG	0.0588	1	0.5	TGFBR2
3	GGGGGG	0.1931	1	0.5	TGFBR2
4	GGGGGG	0.2083	1	0.5	TGFBR2
5	GGGGGG	0.117	1	0.5	TGFBR2
6	GGGGGG	0.0683	1	0.5	TGFBR2
7	GGGGGG	0.0256	1	0.5	TGFBR2
8	GGGGGG	0.0723	1	0.5	TGFBR2
9	GGGGGG	0.0654	1	0.5	TGFBR2
10	GGGGGG	0.1204	1	0.5	TGFBR2
11	GGGGGG	0.0457	1	0.5	TGFBR2
12	GGGGGG	0.0866	1	0.5	TGFBR2
13	GGGGGG	0.0029	1	0.5	TGFBR2
14	GGGGGG	0.0116	1	0.5	TGFBR2
15	GGGGGG	0.0651	1	0.5	TGFBR2
16	GGGGGG	0.0473	1	0.5	TGFBR2
17	GGGGGG	0.0035	1	0.5	TGFBR2
18	GGGGGG	0.0253	1	0.5	TGFBR2
19	GGGGGG	0.0302	1	0.5	TGFBR2
20	GGGGGG	0.0255	1	0.5	TGFBR2
21	GGGGGG	0.0394	1	0.5	TGFBR2
22	GGGGGG	0.0167	1	0.5	TGFBR2
23	GGGGGG	0.0041	1	0.5	TGFBR2
24	GGGGGG	0.0305	1	0.5	TGFBR2
25	GGGGGG	0.0532	1	0.5	TGFBR2
26	GGGGGG	0.0647	1	0.5	TGFBR2
27	GGGGGG	0.0846	1	0.5	TGFBR2
28	GGGGGG	0.0799	1	0.5	TGFBR2
29	GGGGGG	0.0388	1	0.5	TGFBR2
30	GGGGGG	0.081	1	0.5	TGFBR2
31	GGGGGG	0.0481	1	0.5	TGFBR2
32	GGGGGG	0.0788	1	0.5	TGFBR2
33	GGGGGG	0.0899	1	0.5	TGFBR2
34	GGGGGG	0.0337	1	0.5	TGFBR2
35	GGGGGG	0.0014	1	0.5	TGFBR2
36	GGGGGG	0.0053	1	0.5	TGFBR2
37	GGGGGG	0.0067	1	0.5	TGFBR2
38	GGGGGG	0.0178	1	0.5	TGFBR2
39	GGGGGG	0.0529	1	0.5	TGFBR2
40	GGGGGG	0.0605	1	0.5	TGFBR2
41	GGGGGG	0.0031	1	0.5	TGFBR2
42	GGGGGG	0.0162	1	0.5	TGFBR2
43	GGGGGG	0.0418	1	0.5	TGFBR2
44	GGGGGG	0.0039	1	0.5	TGFBR2
45	GGGGGG	0.1025	1	0.5	TGFBR2
46	GGG	0.0696	1	0.5	TGFBR2
47	GGG	0.026	1	0.5	TGFBR2
48	GGG	0.0375	1	0.5	TGFBR2
1	GGGGGG	0.0029	2	0.5	TGFBR2
2	GGGGGG	0.0115	2	0.5	TGFBR2
3	GGGGGG	0.0174	2	0.5	TGFBR2
4	GGGGGG	0.0398	2	0.5	TGFBR2
5	GGGGGG	0.0836	2	0.5	TGFBR2
6	GGGGGG	0.0445	2	0.5	TGFBR2
7	GGGGGG	0.1063	2	0.5	TGFBR2
8	GGGGGG	0.0179	2	0.5	TGFBR2
9	GGGGGG	0.0042	2	0.5	TGFBR2
10	GGGGGG	0.0024	2	0.5	TGFBR2
11	GGGGGG	0.0948	2	0.5	TGFBR2
12	GGGGGG	0.0033	2	0.5	TGFBR2
13	GGGGGG	0.0344	2	0.5	TGFBR2
14	GGGGGG	0.0137	2	0.5	TGFBR2
15	GGGGGG	0.0675	2	0.5	TGFBR2
16	GGGGGG	0.0077	2	0.5	TGFBR2
17	GGGGGG	0.0393	2	0.5	TGFBR2
18	GGGGGG	0.0058	2	0.5	TGFBR2
19	GGGGGG	0.0333	2	0.5	TGFBR2
20	GGGGGG	0.0366	2	0.5	TGFBR2
21	GGGGGG	0.1241	2	0.5	TGFBR2
22	GGGGGG	0.0941	2	0.5	TGFBR2
23	GGGGGG	0.0423	2	0.5	TGFBR2
24	GGGGGG	0.0635	2	0.5	TGFBR2
25	GGGGGG	0.1222	2	0.5	TGFBR2
26	GGGGGG	0.0563	2	0.5	TGFBR2
27	GGGGGG	0.0017	2	0.5	TGFBR2
28	GGGGGG	0.0399	2	0.5	TGFBR2
29	GGGGGG	0.0834	2	0.5	TGFBR2
30	GGGGGG	0.124	2	0.5	TGFBR2
31	GGGGGG	0.0268	2	0.5	TGFBR2
32	GGGGGG	0.0068	2	0.5	TGFBR2
33	GGGGGG	0.0017	2	0.5	TGFBR2
34	GGGGGG	0.003	2	0.5	TGFBR2
35	GGGGGG	0.0016	2	0.5	TGFBR2
36	GGGGGG	0.0186	2	0.5	TGFBR2
37	GGGGGG	0.003	2	0.5	TGFBR2
38	GGGGGG	0.029	2	0.5	TGFBR2
39	GGGGGG	0.0592	2	0.5	TGFBR2
40	GGGGGG	0.0024	2	0.5	TGFBR2
41	GGGGGG	0.0496	2	0.5	TGFBR2
42	GGGGGG	0.1421	2	0.5	TGFBR2
43	GGGGGG	0.0179	2	0.5	TGFBR2
44	GGGGGG	0.2996	2	0.5	TGFBR2
45	GGGGGG	0.0687	2	0.5	TGFBR2
46	GGG	0.0791	2	0.5	TGFBR2
47	GGG	0.1199	2	0.5	TGFBR2
48	GGG	0.0722	2	0.5	TGFBR2
1	GGGGGG	0.1124	1	2	PDCD1
2	GGGGGG	0.1755	1	2	PDCD1
3	GGGGGG	0.2102	1	2	PDCD1
4	GGGGGG	0.2746	1	2	PDCD1
5	GGGGGG	0.1662	1	2	PDCD1
6	GGGGGG	0.2297	1	2	PDCD1
7	GGGGGG	0.2282	1	2	PDCD1
8	GGGGGG	0.2513	1	2	PDCD1
9	GGGGGG	0.2774	1	2	PDCD1
10	GGGGGG	0.286	1	2	PDCD1
11	GGGGGG	0.2576	1	2	PDCD1
12	GGGGGG	0.1318	1	2	PDCD1
13	GGGGGG	0.2401	1	2	PDCD1
14	GGGGGG	0.2564	1	2	PDCD1
15	GGGGGG	0.1811	1	2	PDCD1
16	GGGGGG	0.204	1	2	PDCD1
17	GGGGGG	0.297	1	2	PDCD1
18	GGGGGG	0.2756	1	2	PDCD1
19	GGGGGG	0.2285	1	2	PDCD1
20	GGGGGG	0.2651	1	2	PDCD1
21	GGGGGG	0.2605	1	2	PDCD1
22	GGGGGG	0.2601	1	2	PDCD1
23	GGGGGG	0.3142	1	2	PDCD1
24	GGGGGG	0.2599	1	2	PDCD1
25	GGGGGG	0.2491	1	2	PDCD1
26	GGGGGG	0.2523	1	2	PDCD1
27	GGGGGG	0.2497	1	2	PDCD1
28	GGGGGG	0.2747	1	2	PDCD1
29	GGGGGG	0.2042	1	2	PDCD1
30	GGGGGG	0.2715	1	2	PDCD1
31	GGGGGG	0.2977	1	2	PDCD1
32	GGGGGG	0.2474	1	2	PDCD1
33	GGGGGG	0.27	1	2	PDCD1
34	GGGGGG	0.2752	1	2	PDCD1
35	GGGGGG	0.0725	1	2	PDCD1
36	GGGGGG	0.1646	1	2	PDCD1
37	GGGGGG	0.147	1	2	PDCD1
38	GGGGGG	0.1889	1	2	PDCD1
39	GGGGGG	0.229	1	2	PDCD1
40	GGGGGG	0.2842	1	2	PDCD1
41	GGGGGG	0.2937	1	2	PDCD1
42	GGGGGG	0.3134	1	2	PDCD1
43	GGGGGG	0.2828	1	2	PDCD1
44	GGGGGG	0.3296	1	2	PDCD1
45	GGGGGG	0.1758	1	2	PDCD1
46	GGG	0.3621	1	2	PDCD1
47	GGG	0.2148	1	2	PDCD1
48	GGG	0.2254	1	2	PDCD1
1	GGGGGG	0.1363	2	2	PDCD1
2	GGGGGG	0.1503	2	2	PDCD1
3	GGGGGG	0.1759	2	2	PDCD1
4	GGGGGG	0.2582	2	2	PDCD1
5	GGGGGG	0.2445	2	2	PDCD1
6	GGGGGG	0.2286	2	2	PDCD1
7	GGGGGG	0.3235	2	2	PDCD1
8	GGGGGG	0.3857	2	2	PDCD1
9	GGGGGG	0.1944	2	2	PDCD1
10	GGGGGG	0.3066	2	2	PDCD1
11	GGGGGG	0.2389	2	2	PDCD1
12	GGGGGG	0.2323	2	2	PDCD1
13	GGGGGG	0.187	2	2	PDCD1
14	GGGGGG	0.3086	2	2	PDCD1
15	GGGGGG	0.2312	2	2	PDCD1
16	GGGGGG	0.1768	2	2	PDCD1
17	GGGGGG	0.2949	2	2	PDCD1
18	GGGGGG	0.2328	2	2	PDCD1
19	GGGGGG	0.191	2	2	PDCD1
20	GGGGGG	0.2876	2	2	PDCD1
21	GGGGGG	0.1904	2	2	PDCD1
22	GGGGGG	0.2864	2	2	PDCD1
23	GGGGGG	0.2415	2	2	PDCD1
24	GGGGGG	0.2384	2	2	PDCD1
25	GGGGGG	0.2543	2	2	PDCD1
26	GGGGGG	0.0384	2	2	PDCD1
27	GGGGGG	0.2079	2	2	PDCD1
28	GGGGGG	0.233	2	2	PDCD1
29	GGGGGG	0.2197	2	2	PDCD1
30	GGGGGG	0.2702	2	2	PDCD1
31	GGGGGG	0.2181	2	2	PDCD1
32	GGGGGG	0.2515	2	2	PDCD1
33	GGGGGG	0.2745	2	2	PDCD1
34	GGGGGG	0.2114	2	2	PDCD1
35	GGGGGG	0.0518	2	2	PDCD1
36	GGGGGG	0.1205	2	2	PDCD1
37	GGGGGG	0.178	2	2	PDCD1
38	GGGGGG	0.1436	2	2	PDCD1
39	GGGGGG	0.2134	2	2	PDCD1
40	GGGGGG	0.2404	2	2	PDCD1
41	GGGGGG	0.2612	2	2	PDCD1
42	GGGGGG	0.186	2	2	PDCD1
43	GGGGGG	0.2044	2	2	PDCD1
44	GGGGGG	0.2085	2	2	PDCD1
45	GGGGGG	0.2096	2	2	PDCD1
46	GGG	0.2235	2	2	PDCD1
47	GGG	0.2465	2	2	PDCD1
48	GGG	0.1741	2	2	PDCD1
1	GGGGGG	0.0513	1	1	PDCD1
2	GGGGGG	0.0682	1	1	PDCD1
3	GGGGGG	0.1602	1	1	PDCD1
4	GGGGGG	0.1822	1	1	PDCD1
5	GGGGGG	0.2273	1	1	PDCD1
6	GGGGGG	0.1895	1	1	PDCD1
7	GGGGGG	0.1782	1	1	PDCD1
8	GGGGGG	0.1722	1	1	PDCD1
9	GGGGGG	0.2035	1	1	PDCD1
10	GGGGGG	0.1934	1	1	PDCD1
11	GGGGGG	0.1599	1	1	PDCD1
12	GGGGGG	0.1638	1	1	PDCD1
13	GGGGGG	0.1087	1	1	PDCD1
14	GGGGGG	0.1947	1	1	PDCD1
15	GGGGGG	0.1802	1	1	PDCD1
16	GGGGGG	0.1724	1	1	PDCD1
17	GGGGGG	0.1881	1	1	PDCD1
18	GGGGGG	0.1325	1	1	PDCD1
19	GGGGGG	0.161	1	1	PDCD1
20	GGGGGG	0.1166	1	1	PDCD1
21	GGGGGG	0.2114	1	1	PDCD1
22	GGGGGG	0.2153	1	1	PDCD1
23	GGGGGG	0.1311	1	1	PDCD1
24	GGGGGG	0.2417	1	1	PDCD1
25	GGGGGG	0.1615	1	1	PDCD1
26	GGGGGG	0.1696	1	1	PDCD1
27	GGGGGG	0.1092	1	1	PDCD1
28	GGGGGG	0.155	1	1	PDCD1
29	GGGGGG	0.167	1	1	PDCD1
30	GGGGGG	0.0039	1	1	PDCD1
31	GGGGGG	0.1599	1	1	PDCD1
32	GGGGGG	0.2819	1	1	PDCD1
33	GGGGGG	0.1092	1	1	PDCD1
34	GGGGGG	0.1754	1	1	PDCD1
35	GGGGGG	0.0255	1	1	PDCD1
36	GGGGGG	0.0744	1	1	PDCD1
37	GGGGGG	0.1853	1	1	PDCD1
38	GGGGGG	0.113	1	1	PDCD1
39	GGGGGG	0.0202	1	1	PDCD1
40	GGGGGG	0.1691	1	1	PDCD1
41	GGGGGG	0.131	1	1	PDCD1
42	GGGGGG	0.1359	1	1	PDCD1
43	GGGGGG	0.162	1	1	PDCD1
44	GGGGGG	0.1826	1	1	PDCD1
45	GGGGGG	0.1195	1	1	PDCD1
46	GGG	0.1061	1	1	PDCD1
47	GGG	0.0926	1	1	PDCD1
48	GGG	0.1632	1	1	PDCD1
1	GGGGGG	0.0884	2	1	PDCD1
2	GGGGGG	0.1106	2	1	PDCD1
3	GGGGGG	0.1302	2	1	PDCD1
4	GGGGGG	0.1978	2	1	PDCD1
5	GGGGGG	0.1383	2	1	PDCD1
6	GGGGGG	0.1239	2	1	PDCD1
7	GGGGGG	0.1628	2	1	PDCD1
8	GGGGGG	0.1437	2	1	PDCD1
9	GGGGGG	0.1977	2	1	PDCD1
10	GGGGGG	0.1526	2	1	PDCD1
11	GGGGGG	0.1134	2	1	PDCD1
12	GGGGGG	0.1584	2	1	PDCD1
13	GGGGGG	0.1899	2	1	PDCD1
14	GGGGGG	0.1318	2	1	PDCD1
15	GGGGGG	0.1236	2	1	PDCD1
16	GGGGGG	0.0865	2	1	PDCD1
17	GGGGGG	0.2919	2	1	PDCD1
18	GGGGGG	0.1716	2	1	PDCD1
19	GGGGGG	0.1577	2	1	PDCD1
20	GGGGGG	0.1209	2	1	PDCD1
21	GGGGGG	0.1276	2	1	PDCD1
22	GGGGGG	0.1485	2	1	PDCD1
23	GGGGGG	0.1727	2	1	PDCD1
24	GGGGGG	0.1815	2	1	PDCD1
25	GGGGGG	0.0341	2	1	PDCD1
26	GGGGGG	0.1468	2	1	PDCD1
27	GGGGGG	0.1794	2	1	PDCD1
28	GGGGGG	0.1577	2	1	PDCD1
29	GGGGGG	0.1329	2	1	PDCD1
30	GGGGGG	0.212	2	1	PDCD1
31	GGGGGG	0.1813	2	1	PDCD1
32	GGGGGG	0.1993	2	1	PDCD1
33	GGGGGG	0.1487	2	1	PDCD1
34	GGGGGG	0.1307	2	1	PDCD1
35	GGGGGG	0.0461	2	1	PDCD1
36	GGGGGG	0.1044	2	1	PDCD1
37	GGGGGG	0.1159	2	1	PDCD1
38	GGGGGG	0.1443	2	1	PDCD1
39	GGGGGG	0.26	2	1	PDCD1
40	GGGGGG	0.1355	2	1	PDCD1
41	GGGGGG	0.2031	2	1	PDCD1
42	GGGGGG	0.1511	2	1	PDCD1
43	GGGGGG	0.1951	2	1	PDCD1
44	GGGGGG	0.1328	2	1	PDCD1
45	GGGGGG	0.2063	2	1	PDCD1
46	GGG	0.2025	2	1	PDCD1
47	GGG	0.2275	2	1	PDCD1
48	GGG	0.1754	2	1	PDCD1
1	GGGGGG	0.0042	1	0.5	PDCD1
2	GGGGGG	0.0503	1	0.5	PDCD1
3	GGGGGG	0.0575	1	0.5	PDCD1
4	GGGGGG	0.1444	1	0.5	PDCD1
5	GGGGGG	0.0889	1	0.5	PDCD1
6	GGGGGG	0.108	1	0.5	PDCD1
7	GGGGGG	0.094	1	0.5	PDCD1
8	GGGGGG	0.1432	1	0.5	PDCD1
9	GGGGGG	0.2301	1	0.5	PDCD1
10	GGGGGG	0.1125	1	0.5	PDCD1
11	GGGGGG	0.0935	1	0.5	PDCD1
12	GGGGGG	0.0472	1	0.5	PDCD1
13	GGGGGG	0.1512	1	0.5	PDCD1
14	GGGGGG	0.1393	1	0.5	PDCD1
15	GGGGGG	0.0453	1	0.5	PDCD1
16	GGGGGG	0.1485	1	0.5	PDCD1
17	GGGGGG	0.1059	1	0.5	PDCD1
18	GGGGGG	0.1337	1	0.5	PDCD1
19	GGGGGG	0.1508	1	0.5	PDCD1
20	GGGGGG	0.0811	1	0.5	PDCD1
21	GGGGGG	0.1464	1	0.5	PDCD1
22	GGGGGG	0.0787	1	0.5	PDCD1
23	GGGGGG	0.0951	1	0.5	PDCD1
24	GGGGGG	0.006	1	0.5	PDCD1
25	GGGGGG	0.0709	1	0.5	PDCD1
26	GGGGGG	0.0326	1	0.5	PDCD1
27	GGGGGG	0.0653	1	0.5	PDCD1
28	GGGGGG	0.1714	1	0.5	PDCD1
29	GGGGGG	0.0541	1	0.5	PDCD1
30	GGGGGG	0.1329	1	0.5	PDCD1
31	GGGGGG	0.0477	1	0.5	PDCD1
32	GGGGGG	0.052	1	0.5	PDCD1
33	GGGGGG	0.1998	1	0.5	PDCD1
34	GGGGGG	0.1015	1	0.5	PDCD1
35	GGGGGG	0.0039	1	0.5	PDCD1
36	GGGGGG	0.0055	1	0.5	PDCD1
37	GGGGGG	0.0538	1	0.5	PDCD1
38	GGGGGG	0.0596	1	0.5	PDCD1
39	GGGGGG	0.1208	1	0.5	PDCD1
40	GGGGGG	0.1661	1	0.5	PDCD1
41	GGGGGG	0.1746	1	0.5	PDCD1
42	GGGGGG	0.1269	1	0.5	PDCD1
43	GGGGGG	0.0073	1	0.5	PDCD1
44	GGGGGG	0.0646	1	0.5	PDCD1
45	GGGGGG	0.136	1	0.5	PDCD1
46	GGG	0.0435	1	0.5	PDCD1
47	GGG	0.0879	1	0.5	PDCD1
48	GGG	0.1296	1	0.5	PDCD1
1	GGGGGG	0.0169	2	0.5	PDCD1
2	GGGGGG	0.0236	2	0.5	PDCD1
3	GGGGGG	0.0871	2	0.5	PDCD1
4	GGGGGG	0.1308	2	0.5	PDCD1
5	GGGGGG	0.13	2	0.5	PDCD1
6	GGGGGG	0.1079	2	0.5	PDCD1
7	GGGGGG	0.1591	2	0.5	PDCD1
8	GGGGGG	0.1384	2	0.5	PDCD1
9	GGGGGG	0.1322	2	0.5	PDCD1
10	GGGGGG	0.238	2	0.5	PDCD1
11	GGGGGG	0.1666	2	0.5	PDCD1
12	GGGGGG	0.0943	2	0.5	PDCD1
13	GGGGGG	0.1259	2	0.5	PDCD1
14	GGGGGG	0.0161	2	0.5	PDCD1
15	GGGGGG	0.0357	2	0.5	PDCD1
16	GGGGGG	0.0728	2	0.5	PDCD1
17	GGGGGG	0.0424	2	0.5	PDCD1
18	GGGGGG	0.1182	2	0.5	PDCD1
19	GGGGGG	0.0587	2	0.5	PDCD1
20	GGGGGG	0.0999	2	0.5	PDCD1
21	GGGGGG	0.071	2	0.5	PDCD1
22	GGGGGG	0.0901	2	0.5	PDCD1
23	GGGGGG	0.1118	2	0.5	PDCD1
24	GGGGGG	0.1229	2	0.5	PDCD1
25	GGGGGG	0.2149	2	0.5	PDCD1
26	GGGGGG	0.0931	2	0.5	PDCD1
27	GGGGGG	0.0878	2	0.5	PDCD1
28	GGGGGG	0.0733	2	0.5	PDCD1
29	GGGGGG	0.0931	2	0.5	PDCD1
30	GGGGGG	0.1024	2	0.5	PDCD1
31	GGGGGG	0.0047	2	0.5	PDCD1
32	GGGGGG	0.1283	2	0.5	PDCD1
33	GGGGGG	0.1166	2	0.5	PDCD1
34	GGGGGG	0.0695	2	0.5	PDCD1
35	GGGGGG	0.0027	2	0.5	PDCD1
36	GGGGGG	0.0587	2	0.5	PDCD1
37	GGGGGG	0.007	2	0.5	PDCD1
38	GGGGGG	0.0694	2	0.5	PDCD1
39	GGGGGG	0.0037	2	0.5	PDCD1
40	GGGGGG	0.0756	2	0.5	PDCD1
41	GGGGGG	0.1073	2	0.5	PDCD1
42	GGGGGG	0.1184	2	0.5	PDCD1
43	GGGGGG	0.0565	2	0.5	PDCD1
44	GGGGGG	0.0836	2	0.5	PDCD1
45	GGGGGG	0.091	2	0.5	PDCD1
46	GGG	0.0463	2	0.5	PDCD1
47	GGG	0.0081	2	0.5	PDCD1
48	GGG	0.1026	2	0.5	PDCD1
1	GGGGGG	0.012	1	0.25	PDCD1
2	GGGGGG	0.0839	1	0.25	PDCD1
3	GGGGGG	0.0821	1	0.25	PDCD1
4	GGGGGG	0.1545	1	0.25	PDCD1
5	GGGGGG	0.0804	1	0.25	PDCD1
6	GGGGGG	0.099	1	0.25	PDCD1
7	GGGGGG	0.1097	1	0.25	PDCD1
8	GGGGGG	0.0852	1	0.25	PDCD1
9	GGGGGG	0.1696	1	0.25	PDCD1
10	GGGGGG	0.0019	1	0.25	PDCD1
11	GGGGGG	0.0465	1	0.25	PDCD1
12	GGGGGG	0.0812	1	0.25	PDCD1
13	GGGGGG	0.081	1	0.25	PDCD1
14	GGGGGG	0.0725	1	0.25	PDCD1
15	GGGGGG	0.0536	1	0.25	PDCD1
16	GGGGGG	0.0603	1	0.25	PDCD1
17	GGGGGG	0.0568	1	0.25	PDCD1
18	GGGGGG	0.1171	1	0.25	PDCD1
19	GGGGGG	0.1417	1	0.25	PDCD1
20	GGGGGG	0.0386	1	0.25	PDCD1
21	GGGGGG	0.1465	1	0.25	PDCD1
22	GGGGGG	0.1291	1	0.25	PDCD1
23	GGGGGG	0.183	1	0.25	PDCD1
24	GGGGGG	0.0943	1	0.25	PDCD1
25	GGGGGG	0.0658	1	0.25	PDCD1
26	GGGGGG	0.004	1	0.25	PDCD1
27	GGGGGG	0.1119	1	0.25	PDCD1
28	GGGGGG	0.0066	1	0.25	PDCD1
29	GGGGGG	0.1057	1	0.25	PDCD1
30	GGGGGG	0.1646	1	0.25	PDCD1
31	GGGGGG	0.1376	1	0.25	PDCD1
32	GGGGGG	0.0857	1	0.25	PDCD1
33	GGGGGG	0.1593	1	0.25	PDCD1
34	GGGGGG	0.0676	1	0.25	PDCD1
35	GGGGGG	0.0026	1	0.25	PDCD1
36	GGGGGG	0.1186	1	0.25	PDCD1
37	GGGGGG	0.0493	1	0.25	PDCD1
38	GGGGGG	0.0065	1	0.25	PDCD1
39	GGGGGG	0.122	1	0.25	PDCD1
40	GGGGGG	0.0958	1	0.25	PDCD1
41	GGGGGG	0.1224	1	0.25	PDCD1
42	GGGGGG	0.1208	1	0.25	PDCD1
43	GGGGGG	0.0093	1	0.25	PDCD1
44	GGGGGG	0.0756	1	0.25	PDCD1
45	GGGGGG	0.007	1	0.25	PDCD1
46	GGG	0.071	1	0.25	PDCD1
47	GGG	0.0845	1	0.25	PDCD1
48	GGG	0.1098	1	0.25	PDCD1
1	GGGGGG	0.0025	2	0.25	PDCD1
2	GGGGGG	0.0765	2	0.25	PDCD1
3	GGGGGG	0.0041	2	0.25	PDCD1
4	GGGGGG	0.0907	2	0.25	PDCD1
5	GGGGGG	0.1139	2	0.25	PDCD1
6	GGGGGG	0.1925	2	0.25	PDCD1
7	GGGGGG	0.0396	2	0.25	PDCD1
8	GGGGGG	0.0947	2	0.25	PDCD1
9	GGGGGG	0.118	2	0.25	PDCD1
10	GGGGGG	0.0978	2	0.25	PDCD1
11	GGGGGG	0.0805	2	0.25	PDCD1
12	GGGGGG	0.0787	2	0.25	PDCD1
13	GGGGGG	0.0775	2	0.25	PDCD1
14	GGGGGG	0.0519	2	0.25	PDCD1
15	GGGGGG	0.0883	2	0.25	PDCD1
16	GGGGGG	0.048	2	0.25	PDCD1
17	GGGGGG	0.101	2	0.25	PDCD1
18	GGGGGG	0.1147	2	0.25	PDCD1
19	GGGGGG	0.0577	2	0.25	PDCD1
20	GGGGGG	0.1194	2	0.25	PDCD1
21	GGGGGG	0.108	2	0.25	PDCD1
22	GGGGGG	0.0669	2	0.25	PDCD1
23	GGGGGG	0.1059	2	0.25	PDCD1
24	GGGGGG	0.0702	2	0.25	PDCD1
25	GGGGGG	0.0878	2	0.25	PDCD1
26	GGGGGG	0.0834	2	0.25	PDCD1
27	GGGGGG	0.0689	2	0.25	PDCD1
28	GGGGGG	0.0955	2	0.25	PDCD1
29	GGGGGG	0.1316	2	0.25	PDCD1
30	GGGGGG	0.1319	2	0.25	PDCD1
31	GGGGGG	0.127	2	0.25	PDCD1
32	GGGGGG	0.0035	2	0.25	PDCD1
33	GGGGGG	0.115	2	0.25	PDCD1
34	GGGGGG	0.027	2	0.25	PDCD1
35	GGGGGG	0.03	2	0.25	PDCD1
36	GGGGGG	0.0533	2	0.25	PDCD1
37	GGGGGG	0.0705	2	0.25	PDCD1
38	GGGGGG	0.0679	2	0.25	PDCD1
39	GGGGGG	0.0057	2	0.25	PDCD1
40	GGGGGG	0.0901	2	0.25	PDCD1
41	GGGGGG	0.1766	2	0.25	PDCD1
42	GGGGGG	0.1053	2	0.25	PDCD1
43	GGGGGG	0.0194	2	0.25	PDCD1
44	GGGGGG	0.0779	2	0.25	PDCD1
45	GGGGGG	0.0571	2	0.25	PDCD1
46	GGG	0.0647	2	0.25	PDCD1
47	GGG	0.0051	2	0.25	PDCD1
48	GGG	0.0234	2	0.25	PDCD1

## Sheet: K562
Sequence ID	Sequence prefix	Indel %	Replicate	mRNA pmol	megaTAL	Flagged
1	GGG	0.0657	1	2	TGFBR2
2	GGG	0.2134	1	2	TGFBR2
3	GGG	0.3926	1	2	TGFBR2
4	GGG	0.4239	1	2	TGFBR2
5	GGG	0.3715	1	2	TGFBR2
6	GGG	0.3755	1	2	TGFBR2
7	GGG	0.4277	1	2	TGFBR2
8	GGG	0.4034	1	2	TGFBR2
9	GGG	0.384	1	2	TGFBR2
10	GGG	0.3663	1	2	TGFBR2
11	GGG	0.4049	1	2	TGFBR2
12	GGG	0.2835	1	2	TGFBR2
13	GGG	0.3527	1	2	TGFBR2
14	GGG	0.2571	1	2	TGFBR2
15	GGG	0.3016	1	2	TGFBR2
16	GGG	0.1651	1	2	TGFBR2
17	GGG	0.3178	1	2	TGFBR2
18	GGG	0.3331	1	2	TGFBR2
19	GGG	0.2375	1	2	TGFBR2
20	GGG	0.1594	1	2	TGFBR2
21	GGG	0.3632	1	2	TGFBR2
22	GGG	0.2744	1	2	TGFBR2
23	GGG	0.4047	1	2	TGFBR2
24	GGG	0.3568	1	2	TGFBR2
25	GGG	0.3414	1	2	TGFBR2
26	GGG	0.3308	1	2	TGFBR2
27	GGG	0.3582	1	2	TGFBR2
28	GGG	0.3699	1	2	TGFBR2
29	GGG	0.4127	1	2	TGFBR2
30	GGG	0.3781	1	2	TGFBR2
31	GGG	0.4609	1	2	TGFBR2
32	GGG	0.4449	1	2	TGFBR2
33	GGG	0.3374	1	2	TGFBR2
34	GGG	0.3539	1	2	TGFBR2
35	GGG	0.0175	1	2	TGFBR2
36	GGG	0.1211	1	2	TGFBR2
37	GGG	0.1884	1	2	TGFBR2
38	GGG	0.245	1	2	TGFBR2
39	GGG	0.5516	1	2	TGFBR2
40	GGG	0.3961	1	2	TGFBR2
41	GGG	0.3937	1	2	TGFBR2
42	GGG	0.3856	1	2	TGFBR2
43	GGG	0.3116	1	2	TGFBR2
44	GGG	0.3386	1	2	TGFBR2
45	GGG	0.475	1	2	TGFBR2
46	GGG	0.385	1	2	TGFBR2
47	GGG	0.4811	1	2	TGFBR2
48	GGG	0.4026	1	2	TGFBR2
1	GGG	0.0054	2	2	TGFBR2	TRUE
2	GGG	0.197	2	2	TGFBR2
3	GGG	0.3571	2	2	TGFBR2
4	GGG	0.4201	2	2	TGFBR2
5	GGG	0.3807	2	2	TGFBR2
6	GGG	0.3662	2	2	TGFBR2
7	GGG	0.4223	2	2	TGFBR2
8	GGG	0.3998	2	2	TGFBR2
9	GGG	0.3721	2	2	TGFBR2
10	GGG	0.3541	2	2	TGFBR2
11	GGG	0.3927	2	2	TGFBR2
12	GGG	0.2879	2	2	TGFBR2
13	GGG	0.3587	2	2	TGFBR2
14	GGG	0.2408	2	2	TGFBR2
15	GGG	0.2934	2	2	TGFBR2
16	GGG	0.1582	2	2	TGFBR2
17	GGG	0.3213	2	2	TGFBR2
18	GGG	0.3317	2	2	TGFBR2
19	GGG	0.2352	2	2	TGFBR2
20	GGG	0.1523	2	2	TGFBR2
21	GGG	0.36	2	2	TGFBR2
22	GGG	0.2696	2	2	TGFBR2
23	GGG	0.3747	2	2	TGFBR2
24	GGG	0.3494	2	2	TGFBR2
25	GGG	0.3208	2	2	TGFBR2
26	GGG	0.3324	2	2	TGFBR2
27	GGG	0.3569	2	2	TGFBR2
28	GGG	0.3653	2	2	TGFBR2
29	GGG	0.4215	2	2	TGFBR2
30	GGG	0.3755	2	2	TGFBR2
31	GGG	0.4501	2	2	TGFBR2
32	GGG	0.4221	2	2	TGFBR2
33	GGG	0.3535	2	2	TGFBR2
34	GGG	0.3445	2	2	TGFBR2
35	GGG	0.0169	2	2	TGFBR2
36	GGG	0.1215	2	2	TGFBR2
37	GGG	0.2061	2	2	TGFBR2
38	GGG	0.2525	2	2	TGFBR2
39	GGG	0.5597	2	2	TGFBR2
40	GGG	0.3548	2	2	TGFBR2
41	GGG	0.3311	2	2	TGFBR2
42	GGG	0.3623	2	2	TGFBR2
43	GGG	0.3322	2	2	TGFBR2
44	GGG	0.3311	2	2	TGFBR2
45	GGG	0.4333	2	2	TGFBR2
46	GGG	0.3782	2	2	TGFBR2
47	GGG	0.453	2	2	TGFBR2
48	GGG	0.3936	2	2	TGFBR2
1	GGG	0.0448	1	1	TGFBR2
2	GGG	0.1528	1	1	TGFBR2
3	GGG	0.3035	1	1	TGFBR2
4	GGG	0.3108	1	1	TGFBR2
5	GGG	0.2904	1	1	TGFBR2
6	GGG	0.287	1	1	TGFBR2
7	GGG	0.3336	1	1	TGFBR2
8	GGG	0.2934	1	1	TGFBR2
9	GGG	0.3141	1	1	TGFBR2
10	GGG	0.2738	1	1	TGFBR2
11	GGG	0.3152	1	1	TGFBR2
12	GGG	0.2393	1	1	TGFBR2
13	GGG	0.263	1	1	TGFBR2
14	GGG	0.1847	1	1	TGFBR2
15	GGG	0.2217	1	1	TGFBR2
16	GGG	0.1018	1	1	TGFBR2
17	GGG	0.2385	1	1	TGFBR2
18	GGG	0.2639	1	1	TGFBR2
19	GGG	0.1629	1	1	TGFBR2
20	GGG	0.1109	1	1	TGFBR2
21	GGG	0.2916	1	1	TGFBR2
22	GGG	0.1966	1	1	TGFBR2
23	GGG	0.2764	1	1	TGFBR2
24	GGG	0.2311	1	1	TGFBR2
25	GGG	0.2818	1	1	TGFBR2
26	GGG	0.279	1	1	TGFBR2
27	GGG	0.2796	1	1	TGFBR2
28	GGG	0.3099	1	1	TGFBR2
29	GGG	0.3078	1	1	TGFBR2
30	GGG	0.2932	1	1	TGFBR2
31	GGG	0.3203	1	1	TGFBR2
32	GGG	0.2912	1	1	TGFBR2
33	GGG	0.2832	1	1	TGFBR2
34	GGG	0.2722	1	1	TGFBR2
35	GGG	0.0094	1	1	TGFBR2
36	GGG	0.0895	1	1	TGFBR2
37	GGG	0.145	1	1	TGFBR2
38	GGG	0.1694	1	1	TGFBR2
39	GGG	0.4121	1	1	TGFBR2
40	GGG	0.2728	1	1	TGFBR2
41	GGG	0.2938	1	1	TGFBR2
42	GGG	0.286	1	1	TGFBR2
43	GGG	0.2462	1	1	TGFBR2
44	GGG	0.2752	1	1	TGFBR2
45	GGG	0.3309	1	1	TGFBR2
46	GGG	0.2577	1	1	TGFBR2
47	GGG	0.3103	1	1	TGFBR2
48	GGG	0.2703	1	1	TGFBR2
1	GGG	0.036	2	1	TGFBR2
2	GGG	0.1387	2	1	TGFBR2
3	GGG	0.2861	2	1	TGFBR2
4	GGG	0.2698	2	1	TGFBR2
5	GGG	0.2631	2	1	TGFBR2
6	GGG	0.2686	2	1	TGFBR2
7	GGG	0.2678	2	1	TGFBR2
8	GGG	0.2843	2	1	TGFBR2
9	GGG	0.2829	2	1	TGFBR2
10	GGG	0.2716	2	1	TGFBR2
11	GGG	0.3119	2	1	TGFBR2
12	GGG	0.2326	2	1	TGFBR2
13	GGG	0.2531	2	1	TGFBR2
14	GGG	0.1975	2	1	TGFBR2
15	GGG	0.2137	2	1	TGFBR2
16	GGG	0.1028	2	1	TGFBR2
17	GGG	0.2742	2	1	TGFBR2
18	GGG	0.2845	2	1	TGFBR2
19	GGG	0.1909	2	1	TGFBR2
20	GGG	0.1084	2	1	TGFBR2
21	GGG	0.2933	2	1	TGFBR2
22	GGG	0.2008	2	1	TGFBR2
23	GGG	0.2826	2	1	TGFBR2
24	GGG	0.2599	2	1	TGFBR2
25	GGG	0.2945	2	1	TGFBR2
26	GGG	0.2786	2	1	TGFBR2
27	GGG	0.2958	2	1	TGFBR2
28	GGG	0.2652	2	1	TGFBR2
29	GGG	0.3172	2	1	TGFBR2
30	GGG	0.289	2	1	TGFBR2
31	GGG	0.3313	2	1	TGFBR2
32	GGG	0.2936	2	1	TGFBR2
33	GGG	0.2916	2	1	TGFBR2
34	GGG	0.2779	2	1	TGFBR2
35	GGG	0.0117	2	1	TGFBR2
36	GGG	0.0929	2	1	TGFBR2
37	GGG	0.1475	2	1	TGFBR2
38	GGG	0.1658	2	1	TGFBR2
39	GGG	0.4269	2	1	TGFBR2
40	GGG	0.286	2	1	TGFBR2
41	GGG	0.2807	2	1	TGFBR2
42	GGG	0.3013	2	1	TGFBR2
43	GGG	0.2672	2	1	TGFBR2
44	GGG	0.2604	2	1	TGFBR2
45	GGG	0.3009	2	1	TGFBR2
46	GGG	0.2713	2	1	TGFBR2
47	GGG	0.3206	2	1	TGFBR2
48	GGG	0.2614	2	1	TGFBR2
1	GGG	0.0225	1	0.5	TGFBR2
2	GGG	0.0739	1	0.5	TGFBR2
3	GGG	0.1773	1	0.5	TGFBR2
4	GGG	0.2177	1	0.5	TGFBR2
5	GGG	0.1781	1	0.5	TGFBR2
6	GGG	0.1685	1	0.5	TGFBR2
7	GGG	0.2336	1	0.5	TGFBR2
8	GGG	0.1998	1	0.5	TGFBR2
9	GGG	0.1895	1	0.5	TGFBR2
10	GGG	0.1583	1	0.5	TGFBR2
11	GGG	0.1922	1	0.5	TGFBR2
12	GGG	0.1617	1	0.5	TGFBR2
13	GGG	0.1581	1	0.5	TGFBR2
14	GGG	0.111	1	0.5	TGFBR2
15	GGG	0.1553	1	0.5	TGFBR2
16	GGG	0.0723	1	0.5	TGFBR2
17	GGG	0.1557	1	0.5	TGFBR2
18	GGG	0.1614	1	0.5	TGFBR2
19	GGG	0.1151	1	0.5	TGFBR2
20	GGG	0.0809	1	0.5	TGFBR2
21	GGG	0.1784	1	0.5	TGFBR2
22	GGG	0.1313	1	0.5	TGFBR2
23	GGG	0.1776	1	0.5	TGFBR2
24	GGG	0.1586	1	0.5	TGFBR2
25	GGG	0.1771	1	0.5	TGFBR2
26	GGG	0.1727	1	0.5	TGFBR2
27	GGG	0.1741	1	0.5	TGFBR2
28	GGG	0.1833	1	0.5	TGFBR2
29	GGG	0.1842	1	0.5	TGFBR2
30	GGG	0.1945	1	0.5	TGFBR2
31	GGG	0.2165	1	0.5	TGFBR2
32	GGG	0.1887	1	0.5	TGFBR2
33	GGG	0.198	1	0.5	TGFBR2
34	GGG	0.1612	1	0.5	TGFBR2
35	GGG	0.0065	1	0.5	TGFBR2
36	GGG	0.0492	1	0.5	TGFBR2
37	GGG	0.0824	1	0.5	TGFBR2
38	GGG	0.0972	1	0.5	TGFBR2
39	GGG	0.2847	1	0.5	TGFBR2
40	GGG	0.1776	1	0.5	TGFBR2
41	GGG	0.2008	1	0.5	TGFBR2
42	GGG	0.1915	1	0.5	TGFBR2
43	GGG	0.1664	1	0.5	TGFBR2
44	GGG	0.2097	1	0.5	TGFBR2
45	GGG	0.21	1	0.5	TGFBR2
46	GGG	0.1468	1	0.5	TGFBR2
47	GGG	0.2306	1	0.5	TGFBR2
48	GGG	0.1598	1	0.5	TGFBR2
1	GGG	0.0167	2	0.5	TGFBR2
2	GGG	0.0839	2	0.5	TGFBR2
3	GGG	0.1766	2	0.5	TGFBR2
4	GGG	0.1911	2	0.5	TGFBR2
5	GGG	0.1735	2	0.5	TGFBR2
6	GGG	0.145	2	0.5	TGFBR2
7	GGG	0.2175	2	0.5	TGFBR2
8	GGG	0.1872	2	0.5	TGFBR2
9	GGG	0.1858	2	0.5	TGFBR2
10	GGG	0.1712	2	0.5	TGFBR2
11	GGG	0.1904	2	0.5	TGFBR2
12	GGG	0.153	2	0.5	TGFBR2
13	GGG	0.1651	2	0.5	TGFBR2
14	GGG	0.1115	2	0.5	TGFBR2
15	GGG	0.1508	2	0.5	TGFBR2
16	GGG	0.0667	2	0.5	TGFBR2
17	GGG	0.1532	2	0.5	TGFBR2
18	GGG	0.1806	2	0.5	TGFBR2
19	GGG	0.1161	2	0.5	TGFBR2
20	GGG	0.0788	2	0.5	TGFBR2
21	GGG	0.1658	2	0.5	TGFBR2
22	GGG	0.1287	2	0.5	TGFBR2
23	GGG	0.1741	2	0.5	TGFBR2
24	GGG	0.158	2	0.5	TGFBR2
25	GGG	0.1673	2	0.5	TGFBR2
26	GGG	0.1818	2	0.5	TGFBR2
27	GGG	0.1919	2	0.5	TGFBR2
28	GGG	0.2006	2	0.5	TGFBR2
29	GGG	0.199	2	0.5	TGFBR2
30	GGG	0.1912	2	0.5	TGFBR2
31	GGG	0.2223	2	0.5	TGFBR2
32	GGG	0.1992	2	0.5	TGFBR2
33	GGG	0.18	2	0.5	TGFBR2
34	GGG	0.1784	2	0.5	TGFBR2
35	GGG	0.0064	2	0.5	TGFBR2
36	GGG	0.0452	2	0.5	TGFBR2
37	GGG	0.0842	2	0.5	TGFBR2
38	GGG	0.0949	2	0.5	TGFBR2
39	GGG	0.2947	2	0.5	TGFBR2
40	GGG	0.1773	2	0.5	TGFBR2
41	GGG	0.1627	2	0.5	TGFBR2
42	GGG	0.1908	2	0.5	TGFBR2
43	GGG	0.1755	2	0.5	TGFBR2
44	GGG	0.1905	2	0.5	TGFBR2
45	GGG	0.2009	2	0.5	TGFBR2
46	GGG	0.1698	2	0.5	TGFBR2
47	GGG	0.2372	2	0.5	TGFBR2
48	GGG	0.179	2	0.5	TGFBR2
1	GGG	0.0092	1	0.25	TGFBR2
2	GGG	0.0438	1	0.25	TGFBR2
3	GGG	0.1062	1	0.25	TGFBR2
4	GGG	0.1132	1	0.25	TGFBR2
5	GGG	0.0022	1	0.25	TGFBR2	TRUE
6	GGG	0.1	1	0.25	TGFBR2
7	GGG	0.1244	1	0.25	TGFBR2
8	GGG	0.1015	1	0.25	TGFBR2
9	GGG	0.109	1	0.25	TGFBR2
10	GGG	0.1013	1	0.25	TGFBR2
11	GGG	0.1139	1	0.25	TGFBR2
12	GGG	0.086	1	0.25	TGFBR2
13	GGG	0.0032	1	0.25	TGFBR2	TRUE
14	GGG	0.0679	1	0.25	TGFBR2
15	GGG	0.0827	1	0.25	TGFBR2
16	GGG	0.0421	1	0.25	TGFBR2
17	GGG	0.1033	1	0.25	TGFBR2
18	GGG	0.1067	1	0.25	TGFBR2
19	GGG	0.0594	1	0.25	TGFBR2
20	GGG	0.0487	1	0.25	TGFBR2
21	GGG	0.0023	1	0.25	TGFBR2	TRUE
22	GGG	0.0738	1	0.25	TGFBR2
23	GGG	0.0952	1	0.25	TGFBR2
24	GGG	0.083	1	0.25	TGFBR2
25	GGG	0.1039	1	0.25	TGFBR2
26	GGG	0.1115	1	0.25	TGFBR2
27	GGG	0.1062	1	0.25	TGFBR2
28	GGG	0.1271	1	0.25	TGFBR2
29	GGG	0.0027	1	0.25	TGFBR2	TRUE
30	GGG	0.1145	1	0.25	TGFBR2
31	GGG	0.114	1	0.25	TGFBR2
32	GGG	0.1139	1	0.25	TGFBR2
33	GGG	0.1124	1	0.25	TGFBR2
34	GGG	0.1106	1	0.25	TGFBR2
35	GGG	0.0049	1	0.25	TGFBR2
36	GGG	0.0229	1	0.25	TGFBR2
37	GGG	0.0051	1	0.25	TGFBR2	TRUE
38	GGG	0.0549	1	0.25	TGFBR2
39	GGG	0.1786	1	0.25	TGFBR2
40	GGG	0.1017	1	0.25	TGFBR2
41	GGG	0.116	1	0.25	TGFBR2
42	GGG	0.1181	1	0.25	TGFBR2
43	GGG	0.1057	1	0.25	TGFBR2
44	GGG	0.0864	1	0.25	TGFBR2
45	GGG	0.0043	1	0.25	TGFBR2	TRUE
46	GGG	0.0836	1	0.25	TGFBR2
47	GGG	0.1281	1	0.25	TGFBR2
48	GGG	0.0964	1	0.25	TGFBR2
1	GGG	0.0106	2	0.25	TGFBR2
2	GGG	0.0428	2	0.25	TGFBR2
3	GGG	0.1037	2	0.25	TGFBR2
4	GGG	0.1046	2	0.25	TGFBR2
5	GGG	0.0025	2	0.25	TGFBR2	TRUE
6	GGG	0.1006	2	0.25	TGFBR2
7	GGG	0.1255	2	0.25	TGFBR2
8	GGG	0.104	2	0.25	TGFBR2
9	GGG	0.1257	2	0.25	TGFBR2
10	GGG	0.1014	2	0.25	TGFBR2
11	GGG	0.1161	2	0.25	TGFBR2
12	GGG	0.0893	2	0.25	TGFBR2
13	GGG	0.0038	2	0.25	TGFBR2	TRUE
14	GGG	0.0669	2	0.25	TGFBR2
15	GGG	0.084	2	0.25	TGFBR2
16	GGG	0.045	2	0.25	TGFBR2
17	GGG	0.1096	2	0.25	TGFBR2
18	GGG	0.1095	2	0.25	TGFBR2
19	GGG	0.069	2	0.25	TGFBR2
20	GGG	0.0502	2	0.25	TGFBR2
21	GGG	0.0024	2	0.25	TGFBR2	TRUE
22	GGG	0.0784	2	0.25	TGFBR2
23	GGG	0.1006	2	0.25	TGFBR2
24	GGG	0.0852	2	0.25	TGFBR2
25	GGG	0.1028	2	0.25	TGFBR2
26	GGG	0.1149	2	0.25	TGFBR2
27	GGG	0.1111	2	0.25	TGFBR2
28	GGG	0.1234	2	0.25	TGFBR2
29	GGG	0.0029	2	0.25	TGFBR2	TRUE
30	GGG	0.1093	2	0.25	TGFBR2
31	GGG	0.1239	2	0.25	TGFBR2
32	GGG	0.1023	2	0.25	TGFBR2
33	GGG	0.1147	2	0.25	TGFBR2
34	GGG	0.1059	2	0.25	TGFBR2
35	GGG	0.0065	2	0.25	TGFBR2
36	GGG	0.0263	2	0.25	TGFBR2
37	GGG	0.0051	2	0.25	TGFBR2	TRUE
38	GGG	0.0539	2	0.25	TGFBR2
39	GGG	0.18	2	0.25	TGFBR2
40	GGG	0.1064	2	0.25	TGFBR2
41	GGG	0.127	2	0.25	TGFBR2
42	GGG	0.1269	2	0.25	TGFBR2
43	GGG	0.1093	2	0.25	TGFBR2
44	GGG	0.0815	2	0.25	TGFBR2
45	GGG	0.0039	2	0.25	TGFBR2	TRUE
46	GGG	0.0867	2	0.25	TGFBR2
47	GGG	0.1471	2	0.25	TGFBR2
48	GGG	0.101	2	0.25	TGFBR2
1	GGG	0.4165	1	2	PDCD1
2	GGG	0.6405	1	2	PDCD1
3	GGG	0.6923	1	2	PDCD1
4	GGG	0.8329	1	2	PDCD1
5	GGG	0.7867	1	2	PDCD1
6	GGG	0.8026	1	2	PDCD1
7	GGG	0.8114	1	2	PDCD1
8	GGG	0.7896	1	2	PDCD1
9	GGG	0.8029	1	2	PDCD1
10	GGG	0.8378	1	2	PDCD1
11	GGG	0.8217	1	2	PDCD1
12	GGG	0.711	1	2	PDCD1
13	GGG	0.795	1	2	PDCD1
14	GGG	0.6628	1	2	PDCD1
15	GGG	0.7449	1	2	PDCD1
16	GGG	0.6512	1	2	PDCD1
17	GGG	0.7052	1	2	PDCD1
18	GGG	0.7938	1	2	PDCD1
19	GGG	0.7179	1	2	PDCD1
20	GGG	0.6362	1	2	PDCD1
21	GGG	0.8028	1	2	PDCD1
22	GGG	0.7273	1	2	PDCD1
23	GGG	0.8581	1	2	PDCD1
24	GGG	0.763	1	2	PDCD1
25	GGG	0.6214	1	2	PDCD1
26	GGG	0.811	1	2	PDCD1
27	GGG	0.6233	1	2	PDCD1
28	GGG	0.7936	1	2	PDCD1
29	GGG	0.7955	1	2	PDCD1
30	GGG	0.7404	1	2	PDCD1
31	GGG	0.7866	1	2	PDCD1
32	GGG	0.6524	1	2	PDCD1
33	GGG	0.6703	1	2	PDCD1
34	GGG	0.8317	1	2	PDCD1
35	GGG	0.2715	1	2	PDCD1
36	GGG	0.6448	1	2	PDCD1
37	GGG	0.675	1	2	PDCD1
38	GGG	0.7217	1	2	PDCD1
39	GGG	0.7944	1	2	PDCD1
40	GGG	0.7831	1	2	PDCD1
41	GGG	0.7157	1	2	PDCD1
42	GGG	0.8454	1	2	PDCD1
43	GGG	0.7893	1	2	PDCD1
44	GGG	0.7771	1	2	PDCD1
45	GGG	0.8704	1	2	PDCD1
46	GGG	0.9116	1	2	PDCD1
47	GGG	0.8462	1	2	PDCD1
48	GGG	0.8408	1	2	PDCD1
1	GGG	0.5361	2	2	PDCD1
2	GGG	0.635	2	2	PDCD1
3	GGG	0.6951	2	2	PDCD1
4	GGG	0.8403	2	2	PDCD1
5	GGG	0.8084	2	2	PDCD1
6	GGG	0.833	2	2	PDCD1
7	GGG	0.72	2	2	PDCD1
8	GGG	0.8244	2	2	PDCD1
9	GGG	0.6162	2	2	PDCD1
10	GGG	0.8306	2	2	PDCD1
11	GGG	0.8466	2	2	PDCD1
12	GGG	0.7425	2	2	PDCD1
13	GGG	0.8118	2	2	PDCD1
14	GGG	0.7121	2	2	PDCD1
15	GGG	0.7542	2	2	PDCD1
16	GGG	0.6133	2	2	PDCD1
17	GGG	0.7486	2	2	PDCD1
18	GGG	0.6504	2	2	PDCD1
19	GGG	0.7403	2	2	PDCD1
20	GGG	0.6	2	2	PDCD1
21	GGG	0.8227	2	2	PDCD1
22	GGG	0.7306	2	2	PDCD1
23	GGG	0.8847	2	2	PDCD1
24	GGG	0.7283	2	2	PDCD1
25	GGG	0.8255	2	2	PDCD1
26	GGG	0.8198	2	2	PDCD1
27	GGG	0.6155	2	2	PDCD1
28	GGG	0.79	2	2	PDCD1
29	GGG	0.8448	2	2	PDCD1
30	GGG	0.7105	2	2	PDCD1
31	GGG	0.7707	2	2	PDCD1
32	GGG	0.7488	2	2	PDCD1
33	GGG	0.7385	2	2	PDCD1
34	GGG	0.8378	2	2	PDCD1
35	GGG	0.2179	2	2	PDCD1
36	GGG	0.647	2	2	PDCD1
37	GGG	0.6605	2	2	PDCD1
38	GGG	0.7342	2	2	PDCD1
39	GGG	0.8212	2	2	PDCD1
40	GGG	0.7955	2	2	PDCD1
41	GGG	0.8118	2	2	PDCD1
42	GGG	0.8185	2	2	PDCD1
43	GGG	0.7895	2	2	PDCD1
44	GGG	0.7895	2	2	PDCD1
45	GGG	0.8712	2	2	PDCD1
46	GGG	0.916	2	2	PDCD1
47	GGG	0.8609	2	2	PDCD1
48	GGG	0.8215	2	2	PDCD1
1	GGG	0.3363	1	1	PDCD1
2	GGG	0.5792	1	1	PDCD1
3	GGG	0.7185	1	1	PDCD1
4	GGG	0.7363	1	1	PDCD1
5	GGG	0.7236	1	1	PDCD1
6	GGG	0.7449	1	1	PDCD1
7	GGG	0.7178	1	1	PDCD1
8	GGG	0.729	1	1	PDCD1
9	GGG	0.7685	1	1	PDCD1
10	GGG	0.7462	1	1	PDCD1
11	GGG	0.7632	1	1	PDCD1
12	GGG	0.6368	1	1	PDCD1
13	GGG	0.7143	1	1	PDCD1
14	GGG	0.6045	1	1	PDCD1
15	GGG	0.6674	1	1	PDCD1
16	GGG	0.5014	1	1	PDCD1
17	GGG	0.7034	1	1	PDCD1
18	GGG	0.7159	1	1	PDCD1
19	GGG	0.6721	1	1	PDCD1
20	GGG	0.533	1	1	PDCD1
21	GGG	0.7438	1	1	PDCD1
22	GGG	0.6391	1	1	PDCD1
23	GGG	0.7745	1	1	PDCD1
24	GGG	0.7267	1	1	PDCD1
25	GGG	0.7777	1	1	PDCD1
26	GGG	0.7469	1	1	PDCD1
27	GGG	0.6623	1	1	PDCD1
28	GGG	0.7005	1	1	PDCD1
29	GGG	0.7734	1	1	PDCD1
30	GGG	0.664	1	1	PDCD1
31	GGG	0.7078	1	1	PDCD1
32	GGG	0.6904	1	1	PDCD1
33	GGG	0.6697	1	1	PDCD1
34	GGG	0.7522	1	1	PDCD1
35	GGG	0.185	1	1	PDCD1
36	GGG	0.5067	1	1	PDCD1
37	GGG	0.5797	1	1	PDCD1
38	GGG	0.6195	1	1	PDCD1
39	GGG	0.7696	1	1	PDCD1
40	GGG	0.6801	1	1	PDCD1
41	GGG	0.7977	1	1	PDCD1
42	GGG	0.7832	1	1	PDCD1
43	GGG	0.7184	1	1	PDCD1
44	GGG	0.7147	1	1	PDCD1
45	GGG	0.8005	1	1	PDCD1
46	GGG	0.862	1	1	PDCD1
47	GGG	0.746	1	1	PDCD1
48	GGG	0.7325	1	1	PDCD1
1	GGG	0.339	2	1	PDCD1
2	GGG	0.5622	2	1	PDCD1
3	GGG	0.6968	2	1	PDCD1
4	GGG	0.7372	2	1	PDCD1
5	GGG	0.7112	2	1	PDCD1
6	GGG	0.7254	2	1	PDCD1
7	GGG	0.7162	2	1	PDCD1
8	GGG	0.7267	2	1	PDCD1
9	GGG	0.7669	2	1	PDCD1
10	GGG	0.7553	2	1	PDCD1
11	GGG	0.7627	2	1	PDCD1
12	GGG	0.6343	2	1	PDCD1
13	GGG	0.712	2	1	PDCD1
14	GGG	0.5851	2	1	PDCD1
15	GGG	0.6558	2	1	PDCD1
16	GGG	0.5178	2	1	PDCD1
17	GGG	0.7042	2	1	PDCD1
18	GGG	0.7162	2	1	PDCD1
19	GGG	0.6578	2	1	PDCD1
20	GGG	0.5393	2	1	PDCD1
21	GGG	0.736	2	1	PDCD1
22	GGG	0.6225	2	1	PDCD1
23	GGG	0.767	2	1	PDCD1
24	GGG	0.7311	2	1	PDCD1
25	GGG	0.772	2	1	PDCD1
26	GGG	0.7405	2	1	PDCD1
27	GGG	0.6617	2	1	PDCD1
28	GGG	0.694	2	1	PDCD1
29	GGG	0.7687	2	1	PDCD1
30	GGG	0.6583	2	1	PDCD1
31	GGG	0.6957	2	1	PDCD1
32	GGG	0.6904	2	1	PDCD1
33	GGG	0.6858	2	1	PDCD1
34	GGG	0.7468	2	1	PDCD1
35	GGG	0.1864	2	1	PDCD1
36	GGG	0.5375	2	1	PDCD1
37	GGG	0.5775	2	1	PDCD1
38	GGG	0.6204	2	1	PDCD1
39	GGG	0.7337	2	1	PDCD1
40	GGG	0.6703	2	1	PDCD1
41	GGG	0.7931	2	1	PDCD1
42	GGG	0.7938	2	1	PDCD1
43	GGG	0.7018	2	1	PDCD1
44	GGG	0.7072	2	1	PDCD1
45	GGG	0.8079	2	1	PDCD1
46	GGG	0.8618	2	1	PDCD1
47	GGG	0.7419	2	1	PDCD1
48	GGG	0.7084	2	1	PDCD1
1	GGG	0.2377	1	0.5	PDCD1
2	GGG	0.4743	1	0.5	PDCD1
3	GGG	0.611	1	0.5	PDCD1
4	GGG	0.6521	1	0.5	PDCD1
5	GGG	0.6373	1	0.5	PDCD1
6	GGG	0.6352	1	0.5	PDCD1
7	GGG	0.6116	1	0.5	PDCD1
8	GGG	0.6085	1	0.5	PDCD1
9	GGG	0.589	1	0.5	PDCD1
10	GGG	0.666	1	0.5	PDCD1
11	GGG	0.6771	1	0.5	PDCD1
12	GGG	0.5677	1	0.5	PDCD1
13	GGG	0.6295	1	0.5	PDCD1
14	GGG	0.4733	1	0.5	PDCD1
15	GGG	0.5712	1	0.5	PDCD1
16	GGG	0.4277	1	0.5	PDCD1
17	GGG	0.5864	1	0.5	PDCD1
18	GGG	0.6255	1	0.5	PDCD1
19	GGG	0.5608	1	0.5	PDCD1
20	GGG	0.4438	1	0.5	PDCD1
21	GGG	0.6399	1	0.5	PDCD1
22	GGG	0.543	1	0.5	PDCD1
23	GGG	0.6632	1	0.5	PDCD1
24	GGG	0.633	1	0.5	PDCD1
25	GGG	0.6485	1	0.5	PDCD1
26	GGG	0.6689	1	0.5	PDCD1
27	GGG	0.5499	1	0.5	PDCD1
28	GGG	0.6321	1	0.5	PDCD1
29	GGG	0.6689	1	0.5	PDCD1
30	GGG	0.5875	1	0.5	PDCD1
31	GGG	0.6342	1	0.5	PDCD1
32	GGG	0.6141	1	0.5	PDCD1
33	GGG	0.5906	1	0.5	PDCD1
34	GGG	0.653	1	0.5	PDCD1
35	GGG	0.1141	1	0.5	PDCD1
36	GGG	0.4329	1	0.5	PDCD1
37	GGG	0.4862	1	0.5	PDCD1
38	GGG	0.5111	1	0.5	PDCD1
39	GGG	0.6472	1	0.5	PDCD1
40	GGG	0.61	1	0.5	PDCD1
41	GGG	0.6787	1	0.5	PDCD1
42	GGG	0.6965	1	0.5	PDCD1
43	GGG	0.6059	1	0.5	PDCD1
44	GGG	0.6239	1	0.5	PDCD1
45	GGG	0.721	1	0.5	PDCD1
46	GGG	0.7997	1	0.5	PDCD1
47	GGG	0.6581	1	0.5	PDCD1
48	GGG	0.6266	1	0.5	PDCD1
1	GGG	0.2222	2	0.5	PDCD1
2	GGG	0.4585	2	0.5	PDCD1
3	GGG	0.6098	2	0.5	PDCD1
4	GGG	0.6392	2	0.5	PDCD1
5	GGG	0.6192	2	0.5	PDCD1
6	GGG	0.6151	2	0.5	PDCD1
7	GGG	0.5983	2	0.5	PDCD1
8	GGG	0.6036	2	0.5	PDCD1
9	GGG	0.6784	2	0.5	PDCD1
10	GGG	0.6386	2	0.5	PDCD1
11	GGG	0.6594	2	0.5	PDCD1
12	GGG	0.5607	2	0.5	PDCD1
13	GGG	0.6035	2	0.5	PDCD1
14	GGG	0.4882	2	0.5	PDCD1
15	GGG	0.5647	2	0.5	PDCD1
16	GGG	0.4193	2	0.5	PDCD1
17	GGG	0.5934	2	0.5	PDCD1
18	GGG	0.6146	2	0.5	PDCD1
19	GGG	0.5319	2	0.5	PDCD1
20	GGG	0.4328	2	0.5	PDCD1
21	GGG	0.6366	2	0.5	PDCD1
22	GGG	0.5116	2	0.5	PDCD1
23	GGG	0.6597	2	0.5	PDCD1
24	GGG	0.6065	2	0.5	PDCD1
25	GGG	0.6581	2	0.5	PDCD1
26	GGG	0.6392	2	0.5	PDCD1
27	GGG	0.5525	2	0.5	PDCD1
28	GGG	0.6226	2	0.5	PDCD1
29	GGG	0.657	2	0.5	PDCD1
30	GGG	0.568	2	0.5	PDCD1
31	GGG	0.6097	2	0.5	PDCD1
32	GGG	0.6011	2	0.5	PDCD1
33	GGG	0.5915	2	0.5	PDCD1
34	GGG	0.6458	2	0.5	PDCD1
35	GGG	0.1047	2	0.5	PDCD1
36	GGG	0.4408	2	0.5	PDCD1
37	GGG	0.4979	2	0.5	PDCD1
38	GGG	0.475	2	0.5	PDCD1
39	GGG	0.6181	2	0.5	PDCD1
40	GGG	0.5868	2	0.5	PDCD1
41	GGG	0.6788	2	0.5	PDCD1
42	GGG	0.6851	2	0.5	PDCD1
43	GGG	0.6007	2	0.5	PDCD1
44	GGG	0.597	2	0.5	PDCD1
45	GGG	0.7079	2	0.5	PDCD1
46	GGG	0.7971	2	0.5	PDCD1
47	GGG	0.6449	2	0.5	PDCD1
48	GGG	0.5992	2	0.5	PDCD1
1	GGG	0.1668	1	0.25	PDCD1
2	GGG	0.3016	1	0.25	PDCD1
3	GGG	0.486	1	0.25	PDCD1
4	GGG	0.4963	1	0.25	PDCD1
5	GGG	0.0045	1	0.25	PDCD1	TRUE
6	GGG	0.4952	1	0.25	PDCD1
7	GGG	0.4679	1	0.25	PDCD1
8	GGG	0.4725	1	0.25	PDCD1
9	GGG	0.561	1	0.25	PDCD1
10	GGG	0.523	1	0.25	PDCD1
11	GGG	0.5594	1	0.25	PDCD1
12	GGG	0.4359	1	0.25	PDCD1
13	GGG	0.0072	1	0.25	PDCD1	TRUE
14	GGG	0.3757	1	0.25	PDCD1
15	GGG	0.4444	1	0.25	PDCD1
16	GGG	0.326	1	0.25	PDCD1
17	GGG	0.4798	1	0.25	PDCD1
18	GGG	0.5071	1	0.25	PDCD1
19	GGG	0.424	1	0.25	PDCD1
20	GGG	0.3465	1	0.25	PDCD1
21	GGG	0.005	1	0.25	PDCD1	TRUE
22	GGG	0.4113	1	0.25	PDCD1
23	GGG	0.5392	1	0.25	PDCD1
24	GGG	0.4752	1	0.25	PDCD1
25	GGG	0.5056	1	0.25	PDCD1
26	GGG	0.5192	1	0.25	PDCD1
27	GGG	0.4221	1	0.25	PDCD1
28	GGG	0.4963	1	0.25	PDCD1
29	GGG	0.0051	1	0.25	PDCD1	TRUE
30	GGG	0.463	1	0.25	PDCD1
31	GGG	0.4806	1	0.25	PDCD1
32	GGG	0.4688	1	0.25	PDCD1
33	GGG	0.4556	1	0.25	PDCD1
34	GGG	0.5324	1	0.25	PDCD1
35	GGG	0.0706	1	0.25	PDCD1
36	GGG	0.3081	1	0.25	PDCD1
37	GGG	0.0108	1	0.25	PDCD1	TRUE
38	GGG	0.3708	1	0.25	PDCD1
39	GGG	0.5046	1	0.25	PDCD1
40	GGG	0.4599	1	0.25	PDCD1
41	GGG	0.5523	1	0.25	PDCD1
42	GGG	0.5636	1	0.25	PDCD1
43	GGG	0.4839	1	0.25	PDCD1
44	GGG	0.4899	1	0.25	PDCD1
45	GGG	0.0085	1	0.25	PDCD1	TRUE
46	GGG	0.6713	1	0.25	PDCD1
47	GGG	0.4954	1	0.25	PDCD1
48	GGG	0.4578	1	0.25	PDCD1
1	GGG	0.1552	2	0.25	PDCD1
2	GGG	0.3036	2	0.25	PDCD1
3	GGG	0.4546	2	0.25	PDCD1
4	GGG	0.4821	2	0.25	PDCD1
5	GGG	0.0044	2	0.25	PDCD1	TRUE
6	GGG	0.4661	2	0.25	PDCD1
7	GGG	0.4591	2	0.25	PDCD1
8	GGG	0.4655	2	0.25	PDCD1
9	GGG	0.5468	2	0.25	PDCD1
10	GGG	0.5046	2	0.25	PDCD1
11	GGG	0.5396	2	0.25	PDCD1
12	GGG	0.4523	2	0.25	PDCD1
13	GGG	0.0078	2	0.25	PDCD1	TRUE
14	GGG	0.3732	2	0.25	PDCD1
15	GGG	0.4323	2	0.25	PDCD1
16	GGG	0.3225	2	0.25	PDCD1
17	GGG	0.4602	2	0.25	PDCD1
18	GGG	0.4913	2	0.25	PDCD1
19	GGG	0.4338	2	0.25	PDCD1
20	GGG	0.3348	2	0.25	PDCD1
21	GGG	0.0063	2	0.25	PDCD1	TRUE
22	GGG	0.3982	2	0.25	PDCD1
23	GGG	0.5005	2	0.25	PDCD1
24	GGG	0.4801	2	0.25	PDCD1
25	GGG	0.5428	2	0.25	PDCD1
26	GGG	0.5347	2	0.25	PDCD1
27	GGG	0.439	2	0.25	PDCD1
28	GGG	0.5023	2	0.25	PDCD1
29	GGG	0.0088	2	0.25	PDCD1	TRUE
30	GGG	0.4483	2	0.25	PDCD1
31	GGG	0.484	2	0.25	PDCD1
32	GGG	0.4707	2	0.25	PDCD1
33	GGG	0.4601	2	0.25	PDCD1
34	GGG	0.5305	2	0.25	PDCD1
35	GGG	0.0729	2	0.25	PDCD1
36	GGG	0.3074	2	0.25	PDCD1
37	GGG	0.0163	2	0.25	PDCD1	TRUE
38	GGG	0.3773	2	0.25	PDCD1
39	GGG	0.5014	2	0.25	PDCD1
40	GGG	0.4504	2	0.25	PDCD1
41	GGG	0.5562	2	0.25	PDCD1
42	GGG	0.5537	2	0.25	PDCD1
43	GGG	0.4787	2	0.25	PDCD1
44	GGG	0.4952	2	0.25	PDCD1
45	GGG	0.0123	2	0.25	PDCD1	TRUE
46	GGG	0.6772	2	0.25	PDCD1
47	GGG	0.5009	2	0.25	PDCD1
48	GGG	0.4634	2	0.25	PDCD1
