# Supplementary material for: Optimizing 5’UTRs for mRNA-delivered gene editing using deep learning
Source: Nat Commun. 2024 Jun 20;15:5284. doi: 10.1038/s41467-024-49508-2 (PMC11189900; doi:10.1038/s41467-024-49508-2)
Supplement: Supplementary file 5 — Supplementary Data 2 [file 41467_2024_49508_MOESM5_ESM.csv]

seq	seq_name	polprof_0	polprof_1	polprof_2	polprof_3	polprof_4	polprof_5	polprof_6	polprof_7	polprof_8	polprof_9	polprof_10	polprof_11	polprof_total	ivt	stab_1	stab_2	stab_3	stab_4	stab_5	stab_6
AAGGGATGCCACCGTTTAAAGGATATCTCGGTATGGCCTGGGTAAGCTTCC	seq_1	733	1178	644	889	1221	1135	555	634	795	803	531	702	1355	1101	762	1018	990	757	669	131
AACTCTAGAGTCAGGCATTCTGTGAAATGGACATGGGCGAAGTAGGACCTA	seq_2	656	1196	817	1323	2325	2552	1364	1551	1707	1842	1088	1264	1769	1192	732	903	1009	919	862	134
ACAGCTCCTGCCAACGCAGAAGGCACCTATGCACTCTCGGACCGCGTCTCC	seq_3	471	739	562	956	1171	1507	920	1035	1331	1565	897	1001	1116	991	599	818	880	787	629	106
ACCGGCAAGGGGTCCGGGGGTCTCCAACGCAGGAGCACACCGCAAGCTTAG	seq_4	512	518	306	506	668	688	380	469	626	750	545	663	884	882	525	746	724	611	398	94
ACAAGAGTGCAAGACACGCTCAGAAGTTAACAAAGACTTAGCGACACCGTC	seq_5	511	559	375	551	764	785	436	472	651	772	587	708	855	1132	688	923	976	814	438	136
ACGAGCCGGAAACGGTACTCTAATTGGCATACACACCTAGCGCAAACAATC	seq_6	497	774	418	596	929	730	421	413	674	869	562	885	931	1220	853	1078	1087	834	371	122
AACGCAAACTTTGTCGTGCCTTAGGTAGAGGGTGACTACTTGCGGATCAAG	seq_7	626	699	408	706	930	870	537	619	760	962	667	801	1226	1228	706	992	1090	898	439	131
ACCCACGGTGATAGTGCGAGTAGACAGAGGGACTTTTAGGCACATTGGGAT	seq_8	389	440	306	454	669	619	336	343	557	673	481	557	784	905	519	786	653	530	285	105
ACCGGATATCCGGATTTAATAGATAGAAGATATAATAAGATAATTATTGCT	seq_13	504	513	308	437	632	585	358	392	508	662	407	552	746	1021	588	853	751	653	364	86
ACCGTAATCCGTTTTATAGTGAGAGAGTAGTAATTTAAGTAGAGAATCGTT	seq_14	523	422	222	321	449	429	258	261	316	465	334	461	619	1150	590	697	700	503	202	81
AACAGAGAGTTTTCTATAACGTAAATCCGTAGCTAAGTAAGTAGAAGAGTT	seq_15	598	528	272	425	559	546	320	337	472	572	431	467	712	1233	730	1001	929	733	313	106
ACCCGTAACTTAATAATATCCGAGATTAGTAGCTAATTTAGCGAGTAGGAA	seq_16	485	308	197	250	346	359	205	225	253	327	216	317	525	903	488	551	515	333	163	71
ACCCAGAGAATATAAATCATAGTATAGTAATCCAAGAGAGTAGAAGATATT	seq_17	557	457	315	444	557	564	336	357	493	575	400	560	632	1129	672	852	851	692	306	93
AGAGAGAGAGTTTATACCACAGAGTAACTTAACCCAATAATAACTAGAGTA	seq_18	590	571	379	565	728	761	487	480	645	813	580	745	814	1441	892	1139	1105	842	390	128
ACCCGGATAAAAAAACCCTGAGTGTAATCTAAGAGAATCGTAGAAAGAGTA	seq_19	488	373	234	337	458	458	235	262	333	423	276	402	547	935	607	764	661	516	243	89
ACCCGTAGCGTAAAAAACAATTAGTAGAGAGAAATTATTGAGCGTAAAGTA	seq_20	427	319	174	320	350	405	171	222	289	365	222	348	448	881	516	643	503	363	210	76
ATCGGAGAGAGAGAGAGAGAGAGAGAGAGATAAGTTCCTAACTGATTCTAA	seq_28	160	229	253	299	474	412	229	387	385	522	372	499	524	949	550	814	788	615	184	82
AGTCCCTGAACGTTTTCGGGGAGCGCACTAATCGTTTCTCACTGATCCTAA	seq_29	529	673	502	694	895	990	570	648	867	1040	831	921	1224	916	684	851	924	708	378	111
AAAGGAGAGAGAGAGAGAATCGGAGAGCACTAATCGTTCCACTAACTGATC	seq_30	390	469	296	505	712	733	413	459	605	775	525	765	695	1284	769	1000	1063	744	337	119
ATCTAGTTCTAGTAGATAAGTTCCACTAGAACCCTAACTGACTAGCACACA	seq_31	720	748	442	664	881	823	463	505	683	914	644	741	1161	1263	767	1033	970	859	385	120
AAAGTCCCTAATCGTTCCTAATCGGGGAGAGAGATAAGTTTCTGATTCTAA	seq_32	470	642	458	730	1049	943	583	625	831	1031	771	923	1249	1282	733	940	894	677	380	122
AGTTTTCTGGAGAAAGAGTCTAGAGCTAGCAGAGAGACCTTAAACCCTAAA	seq_33	642	610	362	527	720	746	409	433	599	727	491	656	928	1228	828	951	925	727	314	113
AGAGAGTTTTTATTCTTAAGTTTCGAAGTGAGAATCTCTAGAATTATCATA	seq_34	641	610	372	602	918	831	497	520	756	877	675	871	1102	1390	830	1142	1100	955	419	105
ACATCCCGGTCGCCATGGCTGGGTGTCCCCATCCGCGTCCCCAACAATGGC	seq_35	449	883	430	435	674	482	245	269	328	358	273	373	811	759	526	725	758	554	408	97
ACATCAAGGCGTGTCCCCATTAGGGCAGGTGTCCCCATCAATGCTGGGTAT	seq_36	447	566	433	707	1114	992	528	551	644	652	505	602	1026	646	440	623	645	469	444	79
ACATCAAGGTGTCTCCATCAAGGATAGGCCTGGCTCATCAAGGCTCGGTGT	seq_37	673	918	880	1412	1745	1510	900	907	1135	1250	840	1087	1736	1072	710	899	915	700	675	104
AGTACGGCAGTACGGTGTCACCATTACGTGCTAGGTGTCACCATTTAGTAT	seq_38	747	953	854	1454	2239	2404	1521	1556	1892	2181	1417	1510	2350	1085	714	967	1036	858	810	124
GCCGCCACCTCTCAAAG	spikein_1	0	0	0	0	0	0	1	0	0	0	0	0	0	2	879	1543	2633	3515	7686	19568
GCCGCCACCAACTCCGC	spikein_2	1	0	0	0	0	1	0	0	0	0	0	0	0	0	93	190	265	416	749	2059
GCCGCCACCGTCCTTCG	spikein_3	0	0	0	0	0	0	0	0	0	0	0	0	0	0	9	18	24	33	69	192
GCCGCCACCCAAAGTGT	spikein_4	0	0	0	0	0	0	0	0	0	0	0	0	0	0	0	0	3	7	7	23
GCCGCCACCAGGACATT	spikein_5	7	1	0	0	0	0	0	2	0	0	0	0	0	0	0	0	1	0	3	4
GCCGCCACCGCGGTGAA	spikein_6	1	0	0	0	0	0	1	0	0	0	0	0	0	0	0	0	0	0	0	0
GCCGCCACCCGTTGGTC	spikein_7	0	0	0	0	0	0	0	0	0	0	0	0	0	0	0	0	0	0	0	0
GCCGCCACCTTAGACCA	spikein_8	1	1	0	0	0	0	0	1	0	0	0	0	0	0	0	0	0	0	0	0
